# Supplementary material for: Halogen Bonding Involving Isomeric Isocyanide/Nitrile Groups
Source: Int J Mol Sci. 2023 Aug 28;24(17):13324. doi: 10.3390/ijms241713324 (PMC10487382; doi:10.3390/ijms241713324)
Supplement: Supplementary file 1 [file ijms-24-13324-s001.zip]

Archive with 15 entries (14 files):
- A118.cif
- a231.cif
- A389_beaker_auto.cif
- checkcif_a118.pdf
- checkcif_a231.pdf
- checkcif_a389.pdf
- ESI_SUBM.pdf
- __MACOSX/
- __MACOSX/._A118.cif
- __MACOSX/._a231.cif
- __MACOSX/._A389_beaker_auto.cif
- __MACOSX/._checkcif_a118.pdf
- __MACOSX/._checkcif_a231.pdf
- __MACOSX/._checkcif_a389.pdf
- __MACOSX/._ESI_SUBM.docx
